# Supplementary material for: Lower All-Cause Mortality for Coronary Heart or Stroke Patients Who Adhere Better to Mediterranean Diet-An NHANES Analysis
Source: Nutrients. 2022 Aug 5;14(15):3203. doi: 10.3390/nu14153203 (PMC9370677; doi:10.3390/nu14153203)
Supplement: Supplementary file 1 [file nutrients-14-03203-s001.zip]

Archive with 1 entries (1 files):
- nutrients-1790657-supplementary.pdf
